# Supplementary material for: Feasibility study of immersive virtual prism adaptation therapy with depth-sensing camera using functional near-infrared spectroscopy in healthy adults
Source: Sci Rep. 2022 Jan 14;12:767. doi: 10.1038/s41598-022-04771-5 (PMC8760318; doi:10.1038/s41598-022-04771-5)
Supplement: Supplementary file 2 — Supplementary Information 2. [file 41598_2022_4771_MOESM2_ESM.xlsx]

## Sheet: Information
Data	Pointing error result by first pointing in subsession
Data Unit	Degree(°)
Positive rotation direction	Counterclockwise
Description	Amount of hand shift	Direction	#
preVPAT_#	0°	right	subphase number for 30 sec
VPAT10_#	10°	right	subphase number for 30 sec
VPAT20_#	20°	right	subphase number for 30 sec
PostVPAT_#	0°	right	subphase number for 30 sec

## Sheet: Data
Subject No.	preVPAT_1	preVPAT_2	preVPAT_3	preVPAT_4	VPAT10_1	VPAT10_2	VPAT10_3	VPAT10_4	VPAT10_5	VPAT20_1	VPAT20_2	VPAT20_3	VPAT20_4	VPAT20_5	PostVPAT_1	PostVPAT_2	PostVPAT_3	PostVPAT_4	PostVPAT_5
1	0.133253	1.5056	4.51823	-0.586439	8.83073	6.11554	7.17054	3.33034	4.1666	10.2572	7.34787	14.962	4.4979	5.47333	-8.51235	-2.75829	9.81239	15.0845	2.66684
2	0.408926	0.190946	1.83379	1.89896	1.45236	0.661011	4.94622	3.48474	3.20256	9.87491	2.27592	2.56814	4.00566	5.97181	-10.4503	-5.13591	1.16732	1.6556	0.540787
3	-1.51151	0.00619022	1.1114	1.07448	6.18793	1.55913	3.7118	5.18399	2.77262	10.2593	7.38004	5.79683	4.64922	4.96621	-11.604	-4.17586	-3.54057	-0.868384	-0.464083
4	-0.0550399	-0.469484	1.92578	3.975	11.5368	-0.221282	2.85992	3.04733	-6.1548	10.1567	3.5211	6.45271	3.28437	1.83086	-5.85121	-8.56218	-8.12861	-12.1666	9.32368
5	0.594763	1.02828	-0.760792	-0.832174	4.16026	2.10677	1.22689	2.2255	2.57304	8.02653	5.13991	2.40549	1.95547	4.71827	-11.0563	-4.89311	-3.83342	-5.58581	-2.8393
6	-0.337222	-0.523902	-0.964646	-0.26645	6.65216	3.72822	6.6065	5.04355	2.25437	7.95084	0.231153	1.09159	-0.979331	4.1449	-14.9222	-1.66557	-3.26605	-1.79977	-3.27482
7	0.775182	0.656615	0.0670251	0.246795	5.14778	4.89464	3.58656	2.68275	1.57673	11.2064	7.82881	4.12632	10.4809	7.97837	-8.44775	-7.59773	-3.06372	-3.49403	-2.29585
8	-1.30724	-1.42362	-0.421339	0.803493	6.25616	4.11836	1.9387	-0.781593	2.67737	7.22457	4.24804	3.52433	3.50119	3.27427	-10.1161	-5.56922	-4.09765	-4.70973	-4.12628
9	-4.80171	-5.2406	-4.8437	-4.91961	2.10855	0.035861	-0.51094	-2.34059	-1.36816	5.80698	1.43106	0.925425	3.18243	0.961833	-13.0786	-7.47825	-5.00159	-2.73274	-2.57448
10	-3.27396	-0.0737235	-0.619832	2.31189	6.38235	3.46385	1.54729	3.51511	1.14493	7.31149	5.34541	5.45427	7.39738	3.44652	-7.48585	-5.18482	-0.10657	-0.0288591	-0.292856
11	-3.68532	2.41944	-0.441959	1.6758	5.88608	5.70744	4.08568	-0.0307311	0.966979	5.28928	2.25179	-0.743383	0.971661	1.68965	-3.56875	-3.34121	-2.6823	-0.0314092	-1.78155
12	21.9053	0.23254	0.679946	-0.843577	6.99284	5.38407	4.36316	0.505358	0.326116	8.17942	-1.85329	0.196698	-3.18241	-0.232547	-6.40911	-8.19483	-5.18019	-4.86841	-3.96778
13	-0.128961	-6.38236	1.84499	-2.47843	9.60693	13.8476	0.701841	2.22306	7.00036	12.4846	14.2133	4.75573	10.82	11.973	-4.45535	-2.23313	-2.34488	0.865832	-2.38255
14	4.25558	1.61367	0.00825473	2.8347	7.60427	2.52281	4.59093	3.30179	3.11392	7.9226	7.06216	5.94439	3.37252	6.17582	-4.16223	-4.2311	-0.605857	-4.65572	-3.49536
