# Supplementary material for: Feasibility study of immersive virtual prism adaptation therapy with depth-sensing camera using functional near-infrared spectroscopy in healthy adults
Source: Sci Rep. 2022 Jan 14;12:767. doi: 10.1038/s41598-022-04771-5 (PMC8760318; doi:10.1038/s41598-022-04771-5)
Supplement: Supplementary file 3 — Supplementary Information 3. [file 41598_2022_4771_MOESM3_ESM.xlsx]

## Sheet: Information
Description of each tab:
	1	GLM Estimation	The data of this tab is the beta values of the pointing tasks of the four phases after GLM estimation (all the subjects, n=14). The data of each subject is a 4-x-39 matrix in which a row corresponds to each phase (pointing) and a column to a channel. Variables: 1. Sub. #: subject ID number (1 to 14) 2. Phases: the names of the four phases (Pre-VPAT, VPAT-10°, VPAT-20°, and Post-VPAT) 3. Channel I…
	2	Group Analysis	This tab contains the t-statistic values of the 39 channels for each of the three comparisons (contrasts): (a) VPAT-10° - Pre-VPAT, (b) VPAT-20° - Pre-VPAT, and (c) Post-VPAT - Pre-VPAT, and the four phases: (1) Pre-VPAT, (2) VPAT-10°, (3) VPAT-20°, (4) Post-VPAT. For the three comparisons (contrasts), the corresponding p-values for the most significantly activated channels only are also presente…
	3	Contrast_1	This tab contains the t-statistic values and p-values of the 39 channels for all subjects by the comparison, VPAT-10° - Pre-VPAT. Variables: 1. Subject #: subject ID number (1 to 14) 2. t-statistic: a t-statistic value of a channel for a given contrast 3. p-value: a p-value corresponding to a t-statistic value of a channel Channel ID: channel ID number (1 to 39)
	4	Contrast_2	This tab contains the t-statistic values and p-values of the 39 channles for all subjects by the comparison, VPAT-20° - Pre-VPAT.
	5	Contrast_3	This tab contains the t-statistic values and p-values of the 39 channles for all subjects by the comparison, Post-VPAT - Pre-VPAT.
		*All t-statistics and p-values were calculated by using Statistical Parametric Mapping (SPM, version 8), integrated within the nirsLAB program (version 2019.04)

## Sheet: GLM Estimation
Sub. #	Phases (task: pointing)	Channel ID
		1	2	3	4	5	6	7	8	9	10	11	12	13	14	15	16	17	18	19	20	21	22	23	24	25	26	27	28	29	30	31	32	33	34	35	36	37	38	39
1	Pre-VPAT	-1.10477e-05	-0.000205323	-0.000135226	1.80267e-05	-7.48403e-05	0.000109197	4.19346e-05	9.00383e-05	-0.00409188	-0.000102684	0.000740812	0.000108911	-1.6083e-05	0.000162857	-0.000249539	-0.000458167	0.000113635	3.11345e-07	3.46434e-05	4.93274e-05	-1.95062e-05	-4.43093e-05	-0.000233833	-0.000184755	0.000218473	0.000203724	-0.000754436	0.000270222	0.000298438	-0.000358971	0.000102125	6.59622e-05	0.000100981	-2.90056e-05	-0.000174842	0.000426682	0.000145118	-0.000113431	-0.00063107
	VPAT-10°	4.69037e-05	-7.73316e-05	-0.000152634	-2.80423e-05	-6.67577e-05	2.77843e-05	-0.000108321	5.25545e-05	-7.37498e-05	-3.40737e-05	-3.19628e-05	0.000284366	1.2295e-05	0.000145822	-1.53102e-05	-0.00013025	0.000142886	-7.83755e-05	-2.66023e-05	-3.80722e-05	-0.000112777	-0.000139949	-0.000185892	-8.70422e-05	-3.3716e-05	0.000171783	0.000188212	-0.000132801	0.000400873	-0.000277897	-9.29871e-05	-7.99827e-05	-4.43015e-05	3.19826e-06	-7.96896e-05	-6.58815e-05	-0.000104528	-0.000163992	-0.000155864
	VPAT-20°	-5.03134e-05	-0.000130978	-0.000394031	-3.50878e-05	0.000107981	-1.21571e-05	-0.000247418	0.000192517	0.000291725	0.000506767	0.000258358	0.000216132	-0.000168034	5.51615e-05	-0.000160696	0.000119352	0.000743813	-0.000180298	-0.000149924	-0.000102213	-0.000241842	-0.000254868	-0.000223265	-0.000170776	3.16606e-05	0.00079918	-0.000271107	-0.000175565	-0.000116404	-0.000574557	-0.000200921	-0.000218825	-0.000415701	-7.78038e-05	-0.000137875	-0.000181776	-0.000450991	-0.000349247	-0.000335201
	Post-VPAT	-9.58232e-05	7.85692e-05	-2.69335e-05	0.000145	-1.67251e-05	0.00038806	0.000526653	0.000117974	-0.00239377	-0.000501441	0.000842933	9.72243e-05	8.26331e-05	0.000556864	0.000126483	-8.31091e-05	0.000248915	0.000284915	6.92018e-05	0.00024045	0.000150792	0.000159226	0.000182247	0.000171762	0.000206763	-0.000280849	-0.000370189	0.000271792	-0.000616508	0.000128887	0.000151968	8.88429e-05	0.000504181	0.000127833	0.000256564	0.00035287	0.000301814	3.03971e-05	-0.000252112
2	Pre-VPAT	-0.000328633	-0.000299938	-0.000440862	-0.00021519	-0.000495357	1.79141e-05	0.000268213	0.000257871	0.000591585	-0.001339	0.000808611	0.000202946	0.000229888	0.000446969	0.0029119	-0.00122891	-0.00154945	0.000909096	4.33445e-05	-0.000419995	0.000407691	-0.000518787	0.000334757	-0.000735995	-0.00704166	-0.000443904	0.00198264	0.00020304	0.00188798	0.000116109	-7.85858e-05	0.000120016	-0.00952961	0.00237578	0.000656962	0.000189297	0.000700705	-0.000110696	-0.000203943
	VPAT-10°	0.000219587	5.34005e-05	-0.000227885	-0.000317719	-6.17049e-06	-0.000432108	0.00028194	0.000105631	0.000809126	0.000969769	0.000392296	0.000642711	0.000130171	0.000421457	0.000704449	0.00030249	0.00101611	0.000389344	0.000325198	6.24846e-06	0.000768118	4.65981e-05	-0.000215051	-3.172e-05	0.000482689	-6.00742e-05	0.00181873	0.000386514	0.00117618	0.000189661	0.000180969	0.000144699	1.45733e-05	0.000510865	0.000779948	-5.51185e-05	0.00116605	-0.000121759	0.000517638
	VPAT-20°	4.64055e-07	2.61853e-05	0.000673054	0.000237224	-2.96249e-06	-0.000405876	7.11587e-05	-9.09076e-05	0.000598193	0.00108017	0.000224279	0.000583011	0.000138486	0.000464525	-0.000151816	0.000414118	0.000850381	0.000767176	-7.19698e-05	9.92778e-05	2.3536e-05	-2.26993e-05	-7.50643e-05	-3.68066e-07	0.000694532	0.000177391	0.000722317	0.000119202	0.000195022	6.74225e-05	0.000159017	0.000270597	0.000697341	0.000926939	0.000143095	0.000702497	8.35142e-05	0.000453517	5.5901e-05
	Post-VPAT	-5.92295e-05	-0.000224315	-0.000551276	0.000161916	0.000195611	0.0054997	-8.4125e-05	0.000100666	8.36334e-05	0.000312973	-0.000837037	-0.000281961	-0.00079444	0.000439553	-0.00356394	0.00132671	-0.00211503	-0.00736695	-1.64703e-05	-0.000255022	-4.6286e-05	-1.45605e-05	0.00166464	-0.000446249	-0.00172274	-0.000381914	0.000185199	-0.000722973	0.00273914	-0.000142837	-0.000859024	4.53847e-05	-0.0137694	0.00134828	-0.000166728	-0.00311212	5.56437e-06	-0.000113402	-0.00178352
3	Pre-VPAT	6.56707e-05	-8.35083e-05	-4.89647e-05	-1.56163e-05	-0.00032126	-0.00020208	-0.000194417	-7.46257e-05	-0.00014943	-0.000271318	-0.000277655	-0.000305978	-0.000159972	-0.000222745	-8.42279e-05	-0.00240473	-0.000152066	-0.000882506	-3.36872e-05	-0.000101529	-0.000154852	-0.00014087	-0.00021312	-6.33327e-05	-6.76718e-05	4.93176e-05	0.000268482	-2.06813e-05	-0.000340504	-0.000219979	-0.000169797	-0.000156921	-0.000128913	-2.71819e-05	-0.000233148	-0.000111458	-0.000254741	-5.21088e-05	-0.000214575
	VPAT-10°	0.000100238	6.90062e-05	7.36701e-06	-7.45635e-05	-0.000224884	-0.000105249	-6.27396e-05	-2.66947e-05	0.000145603	0.000208762	0.000172899	0.000236613	2.41557e-05	5.37021e-05	2.1911e-05	-0.000710204	-6.05295e-06	-0.00192855	0.000106449	-1.63455e-05	1.91038e-05	-1.92941e-05	-0.000281045	0.000116776	-3.7743e-05	6.73624e-06	7.12498e-05	0.000205262	0.000433207	0.000251317	9.93662e-05	0.000346423	0.000171485	0.000306882	0.000101124	0.00011979	5.31397e-05	2.30214e-05	8.40402e-05
	VPAT-20°	0.000233068	0.000228136	0.000142436	7.39146e-05	-0.000125634	-2.19488e-05	9.65722e-05	-6.10538e-06	0.000285462	0.000511591	0.000382963	0.00044144	0.00023159	0.000305785	0.000139272	0.00132369	0.000100767	-0.000564975	0.000192779	7.65164e-05	0.000169009	0.000122184	-0.000537422	0.000110338	0.000263717	-2.00206e-05	0.000186209	0.00039574	0.000554983	0.000293212	-1.6289e-05	0.00050792	0.000291201	0.00046732	0.000208158	0.000247468	0.000264692	0.000137512	0.000104472
	Post-VPAT	-8.96374e-05	-0.000134543	-0.000214485	-7.08023e-05	-0.00120588	-5.43705e-05	-0.000154741	-0.000125284	-0.00066179	-0.000364353	5.95311e-05	-0.000245142	-7.1888e-05	-0.00033014	0.000203602	-0.00525076	0.000664866	-0.00325535	-4.61327e-05	-9.60332e-05	-5.40278e-05	-2.59881e-05	-0.000994965	-0.000240798	-2.63151e-05	-0.000215696	0.000225407	7.79578e-06	-0.00332456	0.00013761	-0.000256942	0.000271913	-2.38286e-05	-0.000567335	-8.52306e-05	-1.94454e-06	-1.92484e-05	-5.85476e-05	-0.000571618
4	Pre-VPAT	0.000322263	0.000218339	0.000236531	0.000326923	6.53916e-05	0.000167391	-8.51146e-05	-6.0067e-05	5.16301e-05	0.000230216	0.000214183	0.000692306	-0.000194478	-4.73298e-05	-3.5958e-05	0.000334196	-6.80556e-06	0.000144448	0.000412772	0.000192669	0.000133665	0.000190671	-8.5068e-05	0.000119061	-0.000132819	-1.71521e-05	-7.13459e-05	0.000213322	0.000160864	0.000247963	-0.00016374	0.000115244	-0.000448909	0.000327062	0.00651276	0.000151983	0.000258766	2.28911e-05	-0.000166523
	VPAT-10°	1.08321e-05	-1.39693e-05	3.92267e-05	-2.33464e-06	-9.05749e-05	6.77706e-06	-9.99746e-05	-0.000121428	-2.62594e-06	-2.36898e-06	9.98476e-05	0.000151209	-0.000124706	3.51361e-05	-6.5497e-05	6.80315e-05	-0.000128842	-7.91894e-07	1.61026e-05	4.76681e-05	6.77258e-05	6.56893e-05	-5.77094e-05	-2.2872e-05	-8.24026e-05	-0.000104601	-5.78929e-05	3.57342e-06	5.56312e-05	4.81327e-05	-8.28365e-05	0.000145876	-6.24628e-05	0.000139608	0.00128665	-0.000111317	1.68278e-05	-1.36346e-05	-7.12881e-05
	VPAT-20°	4.94212e-05	-3.3226e-05	1.93513e-05	1.76842e-05	-0.000157949	-7.20307e-06	-0.000294399	-0.000347513	-0.000183119	-2.5626e-05	6.7842e-05	0.000271362	-0.00019645	4.25059e-05	-3.40183e-05	5.13754e-05	-0.000287734	2.90118e-05	0.000162295	-1.7369e-05	2.24225e-05	5.53041e-05	-9.52999e-05	-5.87306e-05	-0.000227195	-0.000156894	-0.000108401	-6.07246e-05	-8.42328e-05	-8.06608e-05	-0.000107165	-4.30526e-05	-0.000230202	0.000267253	-0.000893846	-0.00012456	3.34944e-05	-0.000161743	-0.000226508
	Post-VPAT	-4.37402e-05	-0.00012266	-0.0001402	2.70474e-06	-8.2032e-05	-1.38988e-05	-0.000178929	-0.000244894	2.33331e-06	0.000120038	0.000164726	0.00031589	-4.41157e-05	-0.000153586	4.03868e-05	0.000417073	-0.000274819	9.89867e-05	0.000112246	-0.000152025	-4.15855e-05	9.26387e-06	-0.000106218	-3.74991e-05	-0.000202066	-9.47377e-06	2.44452e-06	0.000135364	-0.000120027	7.40082e-05	-3.79041e-05	-7.50055e-06	0.000321718	-0.000564723	0.0121819	-0.00015125	-0.000195444	-0.000238067	-9.53084e-05
5	Pre-VPAT	-0.000370151	-0.000545451	-0.000104611	-0.000146753	0.000156477	-0.000310032	-0.000392603	-0.000444894	0.000533608	-0.000183099	0.00195583	-0.000120549	-0.00108339	0.000235655	0.000319893	0.00111624	0.000394351	0.000745258	-0.000374743	-0.000571602	-7.64393e-05	-9.76881e-05	-0.00028765	8.6294e-06	0.000359847	-0.000225314	-0.0002483	0.000150418	-0.00124391	-0.00124683	-0.000995843	0.00174259	0.000211145	0.000546202	0.000581334	0.000476446	5.72202e-05	-0.000142218	0.00727459
	VPAT-10°	-0.000161819	-0.000138027	2.19389e-05	-6.23784e-07	-0.00011896	0.000142137	-6.0355e-05	0.000197779	-4.38845e-05	-0.000107567	0.00025942	-1.1695e-06	-0.000437478	4.36526e-06	-5.47253e-05	-7.20073e-05	-6.63217e-05	-9.64299e-05	-6.61815e-05	-4.04139e-05	5.58506e-05	7.78726e-05	-5.9567e-05	0.000209417	-4.22023e-05	-0.000132762	-1.67013e-05	-0.000306011	-0.000186349	-0.000229761	-0.000475218	0.000300884	-0.000110141	0.000102082	0.000146965	0.000112515	-2.17613e-06	1.11583e-05	0.000618038
	VPAT-20°	-7.30531e-05	-4.94702e-05	2.87125e-05	8.8773e-06	-4.36567e-05	0.000111179	-2.91767e-05	-4.29274e-05	-0.000653996	-1.13475e-05	-0.000177453	0.000143304	0.000110817	1.21595e-05	-0.000175691	2.8806e-05	4.72964e-05	-0.000190725	3.31351e-05	3.02777e-05	-1.37232e-05	-8.36223e-05	-0.000137043	0.000126952	-0.000347227	-0.000261246	-0.000259645	-8.9171e-05	-6.41598e-05	0.000174699	0.000304497	0.000128871	0.000205183	0.000108148	0.000103205	0.000117987	0.000113773	4.17638e-05	0.00111475
	Post-VPAT	-0.0004029	-0.000396191	-0.000378703	-0.000523658	0.000123015	-0.000580197	0.00017794	-0.00104916	0.000185262	-0.000148685	3.36225e-05	-0.00157333	-0.00277057	0.000108489	-0.0001265	-4.73887e-05	0.00172231	0.000204981	-0.000201451	-0.000256692	-9.91533e-05	0.000399594	-5.45292e-05	0.000333735	0.000816981	-0.000580996	-4.8151e-06	0.00110126	-0.00113261	-0.0020579	0.00240645	-0.000517311	0.00059142	-0.000334394	0.00151736	0.000604346	-0.000665153	-6.92e-05	0.00240736
6	Pre-VPAT	0.000294871	0.000245153	-0.000149178	0.000412595	-0.000172962	-0.000256585	-0.000166366	-7.7898e-05	-4.67729e-05	0.00188705	0.00210225	-0.000178511	0.000169644	0.000449766	0.000387177	-0.000974312	-0.000691457	-0.000468667	0.00019225	0.000292363	0.000243911	0.0002917	-0.000119887	0.000159918	-0.000221378	5.53462e-06	-3.03119e-05	-0.000271039	0.00170081	9.76116e-05	-0.000375764	-0.000460375	-0.000228286	0.000264411	-0.000216966	0.000783473	0.000263701	0.000816407	0.00192991
	VPAT-10°	2.06681e-05	4.51504e-05	-6.73006e-05	-0.000164862	-0.000128477	-2.91019e-05	-0.000168893	-8.60739e-05	0.00013144	-0.000111984	0.00049101	6.23007e-05	0.000176813	0.000182464	-3.53498e-05	0.000816777	-0.000613188	0.000189728	3.24726e-06	5.34563e-05	-0.000107009	-6.99038e-05	-0.000126379	8.06751e-05	-0.00030943	-3.01321e-05	-0.000126924	-0.00016591	0.000213182	7.87084e-06	-0.000112453	-0.000162027	-0.000159305	-0.000101745	-0.000311111	-0.000557678	0.000107976	-1.48371e-05	0.000285038
	VPAT-20°	-5.38744e-05	-1.0195e-05	2.43736e-05	-0.000198477	-1.49253e-05	0.00022785	-0.000113823	8.72278e-08	0.000466397	-7.63718e-05	4.61895e-05	0.000126449	0.000129942	-6.41274e-05	-0.000389981	0.000695066	-0.000884534	0.000295955	-6.89655e-05	-5.1142e-05	-9.81605e-05	-0.00013049	-1.75013e-06	4.60338e-05	-1.63879e-05	-6.4557e-06	-0.000194848	-0.000315907	-0.000336406	-0.000264914	-2.49705e-05	-0.000195049	-0.000359634	-0.000269747	-0.000516635	-0.000671762	8.45416e-05	0.000133439	0.000118431
	Post-VPAT	7.68279e-05	0.00024604	-0.000165845	0.000400062	-0.000166078	-0.00106146	-7.28658e-05	2.72039e-05	0.00106481	0.000782252	0.000845122	-0.000721749	6.95856e-06	-8.36354e-06	-0.000614443	-0.00194289	-0.00123597	-0.00129715	0.00010458	0.000265951	0.000129069	3.19247e-05	-0.000305781	2.28217e-05	0.000220412	0.000147965	0.000112017	-0.000402582	-0.00478333	-0.000302046	-0.000773903	-0.000134816	-0.0019117	9.881e-05	-4.39582e-05	0.000973089	0.000256838	0.0010254	0.00117101
7	Pre-VPAT	-0.000122808	-0.000112728	-0.000134622	-0.000123792	-4.24927e-07	-3.19261e-05	-0.000241523	0.000173876	-0.00026083	-0.000563442	-0.000351767	-0.000582755	0.000402691	-6.11511e-05	-0.000436496	0.000221769	0.000424708	0.00161988	-6.89671e-05	-6.17782e-05	-0.000167404	-0.000146132	-0.00013888	-0.000184307	-0.000501407	-0.000159215	-0.00062402	-0.000885935	0.000846876	-6.3029e-05	-0.00106177	-0.000133134	-0.001934	-0.00153473	-0.00461258	0.0034071	-0.000260552	-0.000143305	0.000890549
	VPAT-10°	-7.56579e-05	1.76555e-05	0.000613437	9.87118e-05	6.05698e-05	6.87129e-05	0.000318878	-0.000328463	-7.11635e-05	0.000324269	0.000218696	0.000208086	0.000332175	0.000169071	0.000144737	-0.000402985	0.000278755	0.000865415	-4.79482e-06	0.000121502	0.000507979	0.000135768	0.000102869	0.000258469	-0.000247519	-4.08251e-05	8.77382e-05	-7.14686e-05	0.000518633	4.30738e-05	0.000273049	7.13194e-05	-0.000492345	-4.24912e-05	-0.00117996	6.96311e-07	0.000417123	0.000628845	0.000112132
	VPAT-20°	-1.09106e-05	1.89888e-05	-0.000550278	-4.24456e-05	-9.42418e-05	4.02098e-05	-0.000166189	0.000100688	0.000526822	9.05339e-05	2.33814e-05	-1.64719e-05	-0.000160684	8.89792e-05	8.15583e-06	0.000517281	0.000336811	-0.000194523	-1.17493e-05	-8.03611e-05	-0.000283453	6.62332e-05	0.00027717	0.000135293	0.000694849	0.000660725	0.000280025	0.000540118	0.000661207	0.000165405	-1.30978e-05	0.000105019	0.00061602	-0.000182923	0.00128534	0.000538621	-0.000384949	-0.000624779	0.000221637
	Post-VPAT	0.000147645	0.000219656	-0.000337801	0.000310575	8.0753e-05	0.000242265	0.000117428	-1.35957e-05	0.000394105	-0.000204337	-0.000937561	-8.4432e-05	-0.000442212	0.000332874	6.69711e-05	0.00507518	-0.0010429	-0.000171295	0.000232165	0.000103585	-0.000328613	0.000294113	0.000173898	0.000283656	0.00022213	0.000348175	0.000154241	-0.000102803	0.000850726	-5.18762e-05	0.000650218	-5.82771e-05	-0.00243879	-0.00556745	-0.000754019	-4.48103e-05	-0.000147456	-0.000368485	-0.000108611
8	Pre-VPAT	0.000645365	0.000520251	0.000314865	5.2258e-05	0.000454571	0.000531596	0.000644654	0.00144399	0.000265637	-0.0003165	0.000142546	0.00387442	0.00114676	0.00225971	0.000833361	-1.73658e-05	-0.00226902	0.00467417	0.0005352	0.000205653	0.000395114	0.000122342	0.000700906	-9.26526e-05	0.00584886	0.000705862	0.000926899	0.000214058	-0.000475861	-8.71612e-06	0.0012069	-0.000167075	-0.000210539	0.000136577	-0.000437624	0.000300806	-0.000379209	0.000472967	0.000209061
	VPAT-10°	-0.000455379	-5.58117e-05	0.000193353	0.000185897	-1.70421e-05	0.000147568	-0.000347712	-8.00257e-06	-1.92423e-05	-0.000215565	-0.000269064	0.000559491	-0.000118789	-5.65318e-05	-0.000457404	-0.000281662	0.000104482	0.000714252	-0.000332951	0.000344366	0.000335624	0.000318147	0.000130844	-1.07211e-05	0.000329245	-0.000204328	-0.000132886	-0.000106032	6.91119e-05	-7.94792e-05	0.000241998	6.78809e-05	-9.84141e-05	0.000216841	-0.000632486	-0.000101062	0.000227834	-0.000249642	-9.00861e-05
	VPAT-20°	-0.00035407	-0.000666049	-0.000250237	4.48493e-05	-0.00032248	-0.000101794	-0.000510025	-0.000425687	-0.000157814	1.02536e-05	6.01484e-06	0.000133455	-0.000172625	-0.00048484	-0.000408647	0.000181585	0.000714656	0.000600196	-0.000666859	-2.67851e-05	-8.18028e-05	0.000127942	-0.000461549	0.000158496	-0.00110189	-0.00062295	-0.000203519	4.67875e-05	-0.000237276	2.33865e-05	-1.52119e-05	0.000153277	-2.24054e-05	0.000300378	0.000599505	8.65409e-05	0.000186607	-0.000508555	-0.000191393
	Post-VPAT	0.000209739	0.000352148	6.84735e-05	4.66215e-05	-0.00020533	0.00028892	-0.000531615	0.000219839	-0.000485538	-0.000366807	0.000681033	0.00223804	7.28921e-06	0.000471238	-0.000935384	0.00143253	0.00170681	-0.00222965	0.000244185	0.000241285	-0.000224142	5.40034e-06	-0.000143421	1.73915e-05	0.00317706	-0.000654508	-0.00133208	0.000281622	-0.000404347	0.000381852	0.00155	-0.000203684	-0.00102636	0.000120681	-0.00022153	-0.000308299	-3.74588e-05	7.26949e-05	-0.0011465
9	Pre-VPAT	-0.000313151	-4.30296e-05	0.000744571	-0.000615733	0.00109865	-0.000446651	0.000501332	0.000960265	0.000102483	0.000106857	0.000265656	-1.54036e-05	0.000468743	0.000183408	-5.50051e-05	-0.000124039	-0.00105883	-0.00202291	-0.000188207	1.82407e-05	-0.000623175	0.000372221	0.000359282	-0.000640909	-0.000199766	-0.000467729	0.00019861	-0.000275688	-0.000977327	-0.000393415	-0.000342703	-0.000966951	0.000368423	-0.00033196	0.000357719	-0.000166158	0.000242284	0.000679885	-0.000268991
	VPAT-10°	-0.000523992	-0.000467504	-0.00200512	-0.00107386	-0.00162253	-0.00012789	-0.000999266	-0.00155084	-1.83022e-05	-0.000785319	-0.000801838	-0.0008171	-0.000564477	-0.00105373	-0.000836201	-0.000449606	0.00191987	-0.000203072	-0.000243674	0.000110729	0.000788859	0.000281969	0.000908289	-0.000977997	-0.000452604	-0.000640754	-0.000247615	-0.000202547	0.000329089	5.96165e-05	-0.000358234	-3.87327e-05	-0.000169571	0.000260506	-0.000516812	0.000179687	-0.000811958	-0.00110323	-0.000181678
	VPAT-20°	-0.000140983	-3.89272e-05	-0.000687277	3.19923e-05	-0.0002325	7.46837e-05	-0.000288951	-0.00028848	-0.000129674	-0.00050287	-0.000470167	-0.00048934	-0.000372067	-0.000568883	-0.000459727	-0.000556525	0.00081057	-7.72909e-05	2.95996e-05	1.96649e-05	0.000131548	-0.000210505	1.32441e-05	-0.000106767	-0.000141626	-0.000122376	-0.000223804	-1.75806e-05	0.000252965	9.53941e-06	-0.0002596	4.13586e-05	6.48749e-05	8.02552e-05	-0.00036371	9.94013e-06	-0.000452559	-0.000531112	-0.000154301
	Post-VPAT	0.000110185	0.000390582	0.00077671	-0.000484349	0.00311347	-0.00236237	0.000754471	0.00118209	0.000210701	0.000764103	0.000684104	-4.17043e-05	0.000563581	0.000255567	0.0016175	0.00140569	-0.000960457	-0.00599703	0.00016216	0.000123709	-9.17357e-05	-0.000110322	0.00017885	-0.00115561	0.000253146	-0.000333157	0.000145694	-8.82722e-05	0.000305821	0.000261657	0.00106807	-0.000401035	-0.00337242	0.000254768	-0.00019474	-6.30388e-05	0.000370064	0.000834619	0.000157455
10	Pre-VPAT	0.000106844	0.000368513	0.000217095	0.000268443	-0.000217822	4.21743e-05	0.000220117	0.00174362	5.4529e-05	8.65545e-06	-0.000292768	0.00020239	3.6194e-05	0.000107108	-0.000156044	0.000425308	0.00537028	-4.28004e-05	6.79142e-05	0.000108235	0.000265123	0.000307099	0.000230829	0.000344333	0.000389283	0.000342132	0.000309837	7.22703e-05	-2.66392e-05	0.000320544	0.000983969	0.000135938	0.00229466	0.000453054	-0.000945103	-0.00179051	8.46251e-05	0.000242787	0.000485832
	VPAT-10°	3.31285e-05	8.81006e-06	0.000107024	-0.000162464	-0.0001094	-0.000150361	-1.39909e-07	0.000273515	-5.54152e-05	0.000152125	-8.55169e-05	0.000317285	-0.000389262	-8.45875e-05	-0.000232085	-4.23633e-05	0.00119592	-0.000275327	8.6003e-05	0.000106711	0.000312871	0.000210489	0.000231464	0.000223693	0.000302804	2.81001e-05	0.000107796	7.38577e-05	0.000420597	0.000246677	-0.000264498	9.88042e-05	1.27755e-05	0.000312405	-0.00037727	-0.000551917	0.000239438	0.000271219	0.000251055
	VPAT-20°	-0.000364841	-0.000470403	-0.000516954	-0.000609894	-0.000389774	-0.000611844	-0.000321264	-0.00063756	-0.00043693	-0.000395717	-0.000743051	-0.000220081	-0.000341892	-0.000552386	-0.000565664	-0.000395864	-0.00101286	-0.000553047	-0.000212353	-0.000206818	-0.000185618	-0.000528382	-0.000391966	-0.000230571	-0.000413381	-0.000485498	-0.000345684	-0.000384553	-0.00071606	-0.000291221	-0.000503914	-0.000311657	-0.000257546	-0.000542848	-0.000422463	-0.000294345	-0.000237277	-0.000243189	-0.000328022
	Post-VPAT	-0.000106612	0.000102027	7.53546e-05	1.86391e-05	-0.000569884	-0.000215936	-2.25727e-05	-0.000172435	-0.000969585	-0.000274765	-0.000957002	8.18449e-05	0.000482352	-9.30298e-05	-0.000234805	8.84817e-05	0.00438834	-9.62276e-05	-7.80602e-05	1.28511e-05	0.000180739	0.000147284	-9.43678e-05	7.51598e-05	-0.000293315	2.56198e-05	-0.000620629	-0.00030205	-0.000630318	0.000516839	-0.00164527	0.000100567	0.000283689	0.00083186	0.000232256	-0.000612927	9.51135e-05	-1.70588e-05	0.000457693
11	Pre-VPAT	-0.000170775	-5.38883e-05	0.000113079	0.000351414	-9.02575e-05	0.000175217	0.000350724	5.77207e-05	0.000919471	0.000943816	0.000549577	0.00110143	0.000675964	0.000940113	0.000647662	0.00126765	0.0019827	0.000331285	-0.000369739	-0.000159137	2.63913e-05	0.000435113	0.000124022	-0.000224563	0.00113775	0.000593556	0.000929168	0.000792371	0.000685056	0.000923416	0.00125889	0.000155179	0.000847051	0.000299448	0.00276851	-0.000352854	-6.00814e-05	0.000115234	0.000639535
	VPAT-10°	9.04948e-05	6.21599e-05	0.000192137	0.000153044	0.000293658	0.000189511	0.000304709	0.000289404	0.000631221	0.00034533	0.000586934	0.000532531	0.000333611	0.000408115	0.000236793	0.000471102	0.000856865	0.000743396	5.92832e-05	0.000213969	0.000220396	0.000270336	0.000298266	0.000113021	0.000672958	0.000157722	0.000502624	0.000385386	0.00025712	0.000458059	0.000162979	0.000345664	9.52891e-05	0.000571562	0.000851064	-5.01976e-05	0.000177371	0.000250298	0.00015568
	VPAT-20°	0.000221346	0.000337176	0.000312276	0.000281949	0.000527948	0.00043696	0.000359231	0.000410783	0.000652963	0.000453688	0.000536816	0.000508803	0.000489434	0.00047574	0.000340198	0.000412639	0.00072001	0.000912863	0.000197464	0.000431747	0.000379012	0.000513534	0.000492923	0.000403275	0.000784276	0.000258784	0.000513178	0.000300908	0.000125271	0.000370944	0.00023062	0.000358408	9.61525e-06	0.000587173	0.000539038	0.000350687	0.000401184	0.000387399	0.000281368
	Post-VPAT	-0.000439151	3.72075e-05	0.00154314	0.000610169	0.000908713	0.000124464	0.000321202	5.06886e-05	0.00150555	0.000875876	0.00165187	0.000718109	0.00111673	0.00077771	0.000538894	7.5924e-05	0.0010144	0.00194124	-0.000485137	7.52935e-05	0.00109004	0.000566074	0.000737974	-0.000460222	0.000979616	0.000465899	0.00185062	-3.21709e-05	-0.000443844	0.000131433	0.00202499	0.00236178	0.00083555	0.000445762	6.98253e-05	0.00037302	0.000690055	0.00108428	0.00193929
12	Pre-VPAT	-0.000318736	-0.000418174	-0.000345469	-0.00121132	-0.00044841	-0.000820825	0.000229412	-0.000788867	-0.002216	0.000257388	-0.00192971	0.000380482	0.0017329	0.00107603	-0.00161595	-0.0014382	-0.000922679	-0.00147528	-0.000665351	-0.000487304	0.000556836	-0.0010593	0.00288939	-0.000578724	0.000157647	0.000862237	0.00292178	0.0025843	0.00224611	-0.000265513	-0.000428187	-0.000669348	-0.00317535	-0.000923775	-0.000515529	-0.00164834	-4.58243e-06	0.000504976	-0.000425215
	VPAT-10°	-2.39889e-05	0.000114314	9.83473e-05	0.000109359	6.56774e-05	0.000126248	2.19682e-05	0.000152425	-0.000113345	0.000159209	-0.000321908	0.000354985	0.000493367	0.00036005	-0.000210362	-0.00019142	6.27759e-05	4.23462e-05	2.36888e-05	-1.00154e-05	4.36407e-05	9.77366e-05	0.000115392	8.2588e-06	0.000113085	-0.000183054	0.000357704	-0.000187422	-0.000968554	0.000163935	0.000129539	0.000336833	-0.000533578	0.000175682	3.53019e-06	0.000141755	-4.90328e-05	-4.9415e-05	-2.06399e-05
	VPAT-20°	-3.39287e-05	0.000118802	0.000162885	7.92686e-05	1.96498e-05	7.75436e-05	0.000181531	0.00019167	-0.000163433	0.000588829	0.000606733	0.000339955	-0.000626749	0.000190756	-8.31081e-06	-1.63238e-05	-1.6402e-05	-0.000120607	-0.000120316	-0.00030185	0.000138605	1.30141e-05	6.19522e-05	-2.55952e-05	0.000153113	1.79579e-05	-0.000211329	-0.000277103	0.00104087	0.00018798	-9.18009e-06	0.000225969	8.756e-05	0.000105049	-0.000101506	-5.92652e-05	5.07937e-06	-0.000105309	-0.00018936
	Post-VPAT	6.90948e-05	0.000164412	0.000372599	0.000249687	0.000343648	3.89275e-05	0.000280868	0.000155365	0.00145008	-0.000213797	-0.000474101	0.000304627	0.00125126	0.00265612	-0.00016306	0.000607628	0.000592242	0.000428517	0.000106328	0.000718491	0.000359051	0.000136835	0.00116143	0.000927635	0.000159467	0.00131701	-0.00431293	0.00343226	-0.00113628	0.000502895	0.000138879	0.000554191	0.000239162	0.000206856	0.00218627	-0.000285352	0.000274503	0.000185999	0.00314514
13	Pre-VPAT	-0.000321236	-0.000303469	-0.000423427	-0.00202577	0.00075248	-0.00390623	-8.62988e-05	-0.00284624	0.000613411	-0.00122816	-0.00232617	-0.0016659	0.000638539	-0.000395553	-0.000755276	0.00276016	0.000535844	0.00152058	-0.000234869	-1.17253e-05	-0.000375781	-0.000742927	0.000216646	-0.000123268	-6.75638e-05	5.74868e-05	-0.000165539	-0.000469531	-0.000643826	-0.000105044	0.000980215	0.000161889	0.000325907	-0.000292242	8.47708e-05	-6.53887e-05	-0.000499617	-0.000439687	-0.000137233
	VPAT-10°	-0.000143065	-0.000237619	-0.000168215	-0.00161351	0.000228977	-0.00122103	0.000322537	-0.000126033	0.000426734	-0.000526668	-0.000433658	-0.000488859	-0.00024548	-0.000413183	-0.00044933	3.83287e-05	-0.000421715	0.000174799	1.49887e-05	8.60697e-05	-5.03456e-05	-0.000475756	0.000438166	-1.1565e-05	0.000250158	0.000110572	0.000158141	-0.000232777	-0.000524422	-0.000137443	-0.000318889	-9.55453e-05	3.8995e-05	-0.000224201	-0.000365324	-0.000235088	7.11281e-05	9.64942e-05	-0.000231772
	VPAT-20°	1.61941e-05	-0.000149656	-0.000105308	-0.000662006	0.000100563	0.000985642	0.000178809	7.22276e-05	-0.000230962	2.61516e-05	0.000241856	4.92798e-05	-0.000145944	-0.000338772	4.7394e-06	-0.000925462	-0.000179942	-1.20736e-05	9.28795e-05	6.36889e-05	8.65279e-06	-7.96612e-05	0.000293336	7.11689e-05	0.000175846	0.000164215	5.74467e-05	-4.52959e-05	2.62121e-05	-1.31979e-05	-0.000113649	9.66854e-05	-7.48491e-05	-3.66856e-05	-0.000131194	2.66592e-05	4.08535e-05	6.45546e-05	-0.000265459
	Post-VPAT	-0.000123452	-0.000273218	-0.00018004	-0.0015628	0.000146823	0.00197565	0.00037706	-0.0050603	0.00342178	0.000547093	-0.0011204	-0.000987909	0.000209347	-0.00160292	-0.000139758	0.00480447	-0.000689347	0.000391619	-1.83552e-05	3.59092e-05	5.11559e-05	-0.000164171	0.000372367	0.000109007	0.000292124	0.000163678	0.000233899	6.98208e-05	0.000608699	0.000174117	-0.000131842	-0.000120631	0.000325881	0.000103001	-0.000306761	0.000222163	2.36652e-05	0.000139988	-0.00092129
14	Pre-VPAT	0.000209921	-0.000131687	-0.000982403	-0.000838324	-0.000606559	-0.000326598	-0.000178986	-0.000391312	-0.000166491	0.000375741	-0.000982119	0.000203099	-0.000444748	4.47095e-05	-0.000770003	-0.00053898	-0.00229097	-0.000691594	-0.000176373	-0.000143642	-0.000126944	-0.000315457	-0.00043562	-0.000931302	-0.0010675	-0.000322585	-0.000191345	-0.000402732	-0.00186354	3.16422e-05	0.000187701	-0.000628149	-0.000574106	-0.00054405	-0.0010701	-0.000646633	-0.000121631	-0.000420573	-0.000121937
	VPAT-10°	-4.50297e-05	-0.000143258	-0.000353925	-0.000342966	-0.000277967	-0.000272437	6.46774e-05	-0.000256173	5.7752e-05	0.000438238	-0.000392496	0.000253174	-3.84157e-05	-0.00017453	-0.000230306	-0.000153358	-0.0002344	-0.000289004	-0.000204988	-0.00024021	-8.21215e-05	-0.000171557	-0.000323	-0.000214584	-0.000168873	-0.000298798	0.000311227	-0.000109594	-0.000708807	0.000203583	-9.46996e-05	-0.000380948	-1.82467e-05	-0.000670933	-0.000235837	-0.000121989	-0.000247532	2.00418e-06	0.00014133
	VPAT-20°	-0.000120961	-0.000201439	-0.0003173	-0.000302304	-0.000242467	-0.000249929	-6.98332e-05	-0.000169003	-0.000107754	0.000186348	-0.000570015	0.000107041	-0.000322736	-0.000365294	-0.00033469	-0.000235799	-9.7022e-06	-0.000412546	-7.77349e-05	-0.000178908	-0.000193221	-0.000149203	-0.000261366	-7.01044e-05	-0.000295483	-0.000209628	-0.00010205	-0.000115706	-0.000583422	0.000169929	-0.00043456	-0.000119413	-0.000317048	0.00104975	-0.000396095	-0.000220423	-0.000123036	-1.43714e-05	-2.11909e-05
	Post-VPAT	0.000433073	-0.000563891	0.000193197	-0.00026122	-0.000191375	-0.00106246	0.00056858	-0.000544295	0.000524665	-0.000308797	0.000295456	-0.000395897	0.000213514	0.00033685	-3.31976e-05	5.87035e-05	-0.0040937	-0.00023752	-0.000315742	-0.000628021	0.000322411	-0.000417053	-0.000324303	3.15358e-05	0.000439911	-0.00073031	-0.00267174	-0.000135477	-0.00379629	-0.000823584	-8.37696e-05	-0.00197691	-0.00123705	-0.0024732	0.000732578	-0.000389683	-0.000273886	0.000274717	0.000100854

## Sheet: GroupAnalysis
Contrast (Condition)		Channel ID
		1	2	3	4	5	6	7	8	9	10	11	12	13	14	15	16	17	18	19	20	21	22	23	24	25	26	27	28	29	30	31	32	33	34	35	36	37	38	39
VPAT-10° - Pre-VPAT	t-statistic	-0.427597	0.0642176	-0.209397	0.164765	-0.853848	0.859729	-0.835952	-0.335672	1.10769	0.294057	-0.14988	-0.335188	-1.42258	-1.78133	-0.591733	0.0640047	0.548736	-0.621734	0.437308	1.66271	1.36623	1.07792	-0.712502	1.55864	0.201591	-1.37837	-0.573489	-0.839329	-0.153949	0.965498	-0.607267	0.716548	1.02517	0.240013	-0.354306	-0.486044	0.555372	-0.91975	-1.03235
	p-value														0.0865						0.108
VPAT-20° - Pre-VPAT	t-statistic	-0.279883	-0.118293	-0.153522	0.964568	-0.487059	1.36969	-1.41249	-0.259001	0.880403	0.772149	-0.0378202	-0.365068	-1.79261	-2.06365	-0.789335	0.508667	0.270653	-0.639456	0.107052	0.719139	-0.509535	0.419898	-1.34036	2.34166	0.146369	-0.46427	-1.40981	-0.706052	-0.31462	0.575203	-0.708128	0.670595	1.17702	0.558435	-0.309394	-0.089971	-0.397102	-1.43972	-1.18306
	p-value														0.0492										0.027
Post-VPAT - Pre-VPAT	t-statistic	-0.00165075	0.461603	0.855543	0.859151	0.587213	1.08257	0.67131	-0.804766	1.15007	0.342587	0.0556642	-0.798512	-0.858409	-0.341143	-0.729854	0.854809	0.00435647	-1.8661	0.490913	0.992927	0.516026	1.25435	-0.226104	1.2324	0.548384	-0.747114	-1.76074	0.277531	-1.63015	-0.0472253	0.605372	0.168001	-0.490341	-0.927571	0.83249	-0.589667	0.299443	0.600636	-0.518795
	p-value																		0.0734				0.221
Phase		Channel ID
		1	2	3	4	5	6	7	8	9	10	11	12	13	14	15	16	17	18	19	20	21	22	23	24	25	26	27	28	29	30	31	32	33	34	35	36	37	38	39
Pre-VPAT	t-statistic	-0.376149	-0.86628	-1.41847	-1.19611	-0.289034	-0.384651	-0.0420799	-0.221523	-0.471162	0.632279	0.291508	0.29927	-0.185435	0.252342	0.110397	-0.857928	0.0838718	1.38675	-0.441377	-0.81971	-0.359402	-1.50823	0.02099	-1.27026	-0.0505785	0.573852	1.19938	-0.387727	0.176975	-0.296615	-0.188164	0.786175	0.682433	1.05293	-0.368875	-0.890437	-0.850178	-0.626918	0.253302
VPAT-10°	t-statistic	-0.937995	-1.20747	-1.34376	-1.28811	-1.05156	0.14929	-0.862507	-0.641991	0.626093	1.08792	0.24167	0.0637609	-1.40033	-1.07599	-0.447153	-0.988692	0.453301	1.22521	-0.106115	0.341991	0.918762	-0.732413	-0.615255	0.178625	0.111558	-0.304504	0.950152	-0.976482	0.0906987	0.870031	-0.660758	1.66625	1.36513	1.28547	-0.70509	-1.58408	-0.203958	-1.57214	-1.22934
VPAT-20°	t-statistic	-0.806821	-1.1292	-1.65646	-0.44095	-0.755416	0.509362	-1.42835	-0.579654	0.362019	1.57162	0.347925	0.0431615	-1.703	-1.28045	-0.641776	-0.62658	0.271548	1.31156	-0.407344	-0.342793	-0.899474	-1.5885	-1.17722	0.705119	0.0635261	0.231066	0.0625466	-0.894206	-0.0264618	0.343394	-0.732661	1.61835	1.45225	1.44638	-0.673528	-1.22057	-1.2694	-2.1444	-1.4609
Post-VPAT	t-statistic	-0.442226	-0.33247	-0.309743	-0.240825	0.364298	0.642997	0.621437	-1.00574	0.794713	1.11107	0.392347	-0.466823	-0.945824	-0.0694306	-0.626083	0.174263	0.0862937	-0.985056	-0.015045	0.0953239	0.139266	-0.407181	-0.186717	0.132486	0.429058	-0.0846027	-0.953889	-0.145747	-1.32195	-0.282731	0.368093	0.813756	0.252503	0.114566	0.400165	-1.51298	-0.55213	0.0354737	-0.368942

## Sheet: Contrast_1
Subject #		Channel ID
		1	2	3	4	5	6	7	8	9	10	11	12	13	14	15	16	17	18	19	20	21	22	23	24	25	26	27	28	29	30	31	32	33	34	35	36	37	38	39
1	t-statistic	0.313853	0.630939	-0.0691301	-0.214559	0.045234	-0.227893	-0.576128	-0.161235	2.32544	0.118699	-0.306453	0.561265	0.116906	-0.0623328	0.931843	1.18555	0.0716957	-0.416601	-0.370292	-0.371736	-0.388908	-0.432872	0.203115	0.577197	-1.16938	-0.0654109	1.85377	-1.3198	0.120797	0.240795	-1.01049	-0.810747	-0.533606	0.120719	0.42958	-1.77149	-0.672885	-0.181649	1.5408
	p-value	0.376979	0.264398	0.527523	0.584836	0.481983	0.59002	0.717414	0.563965	0.0105219	0.452816	0.620212	0.28762	0.453525	0.52482	0.176267	0.118598	0.471458	0.661293	0.644223	0.64476	0.651123	0.667215	0.419625	0.282225	0.878183	0.526044	0.0326173	0.9058	0.451986	0.40498	0.843263	0.790766	0.702899	0.452017	0.33398	0.961005	0.749104	0.571979	0.0624676
2	t-statistic	2.14927	1.77231	0.342338	-0.234392	1.31548	-0.195157	0.0619245	-0.517649	0.622979	3.28123	-0.551987	1.20622	-0.171389	-0.109265	-0.973523	1.07832	1.60101	-0.201171	0.94167	1.66293	0.760107	2.57576	-0.376883	2.61579	3.63507	0.924183	-0.124038	0.4193	-0.506766	0.256548	0.478803	0.0639516	3.21537	-1.2995	0.214208	-0.168728	0.600655	-0.0420895	1.34576
	p-value	0.0164033	0.0389284	0.366227	0.592541	0.0949221	0.577267	0.475342	0.697364	0.267002	0.000609132	0.709215	0.114575	0.567955	0.54345	0.834269	0.141091	0.0554717	0.579616	0.173745	0.0489414	0.22404	0.00535928	0.646671	0.00478843	0.000176446	0.178249	0.549296	0.337722	0.693563	0.398895	0.316299	0.474536	0.000758907	0.90237	0.415301	0.56691	0.274373	0.516765	0.0899468
3	t-statistic	0.26732	1.01442	0.402707	-0.368181	0.344296	0.499436	0.791657	0.330713	1.49764	1.92641	2.20839	2.1928	0.854175	1.29269	0.611226	1.02609	0.637773	-0.741496	1.23013	0.486438	1.25215	0.54053	-0.112904	0.890457	0.103684	-0.460113	-0.699891	1.21661	1.17799	2.12765	1.05188	1.94694	1.81563	1.43625	1.40436	1.45572	1.72849	0.556141	1.50187
	p-value	0.394748	0.155799	0.343796	0.643437	0.365492	0.309009	0.214747	0.370603	0.0678972	0.0277315	0.0141734	0.0147344	0.197012	0.0988006	0.27087	0.153041	0.262173	0.770371	0.110043	0.313593	0.105985	0.294715	0.54489	0.187142	0.458762	0.677034	0.757598	0.112589	0.120097	0.0172916	0.147059	0.0264668	0.0354577	0.0762423	0.0808775	0.0735148	0.0427172	0.289366	0.0673498
4	t-statistic	-2.44428	-1.72708	-1.83828	-2.38744	-1.02243	-1.09015	-0.0747421	-0.29924	-0.338752	-1.69965	-0.790319	-0.615804	0.346473	0.609048	-0.190458	-1.6075	-0.387285	-1.01781	-2.25765	-1.18439	-0.988462	-1.58075	0.239917	-0.92907	0.240078	-0.455334	0.0752971	-1.23151	-0.602817	-1.27621	0.404404	0.171665	0.517113	-0.445506	-1.45413	-1.28532	-1.73221	-0.256016	0.44956
	p-value	0.992313	0.957157	0.966253	0.991055	0.846097	0.861525	0.529753	0.617467	0.632425	0.95463	0.784865	0.730641	0.364674	0.271589	0.575429	0.945245	0.650523	0.845006	0.98748	0.881173	0.837944	0.942248	0.405319	0.823018	0.405257	0.67532	0.470027	0.890217	0.726346	0.898325	0.343172	0.431937	0.302822	0.671784	0.926267	0.899923	0.957617	0.6009	0.326756
5	t-statistic	1.15288	1.81769	0.688983	0.581761	-0.57352	2.01981	1.10335	1.22441	-0.998015	0.289034	-3.30471	0.22728	0.625464	-0.867521	-1.32151	-2.52547	-0.440243	-2.07239	1.76234	2.33262	0.867429	0.702608	1.79568	0.993424	-1.16365	0.375865	0.974522	-1.24925	2.17565	0.853679	0.412008	-2.13267	-0.782925	-0.616741	-0.438279	-1.44406	-0.225622	0.705766	-3.26796
	p-value	0.125164	0.0353001	0.245814	0.280689	0.716533	0.0223652	0.135596	0.111116	0.840264	0.386426	0.999437	0.410218	0.266188	0.806655	0.906083	0.993837	0.669883	0.980248	0.0397652	0.0103285	0.19337	0.241556	0.0370235	0.160849	0.877028	0.353707	0.165484	0.893487	0.0153737	0.197149	0.340386	0.982918	0.782704	0.730948	0.669173	0.924861	0.589138	0.240575	0.999363
6	t-statistic	-0.914818	-0.576775	0.235119	-0.915882	0.213863	0.312476	-0.00850466	-0.0220694	0.381151	-1.66288	-2.51761	0.442013	0.0186214	-0.678095	-0.800571	1.44233	0.117129	0.938652	-0.778686	-0.684888	-1.11661	-0.934953	-0.0269048	-0.213793	-0.291014	-0.112887	-0.296948	0.265259	-0.895047	-0.165458	0.490501	0.686795	0.0815624	-0.680822	-0.167344	-2.51854	-0.395021	-1.50067	-1.98182
	p-value	0.819308	0.717632	0.407178	0.819587	0.415435	0.377501	0.503389	0.508793	0.351747	0.951053	0.993702	0.329478	0.492581	0.750754	0.787837	0.0753826	0.453437	0.174518	0.78146	0.752898	0.867253	0.824533	0.510719	0.584537	0.61433	0.544883	0.616594	0.395541	0.814084	0.565625	0.312157	0.246502	0.467538	0.751616	0.566366	0.993718	0.653377	0.932495	0.975569
7	t-statistic	0.392744	0.816287	1.15965	0.963779	0.29226	0.510681	1.73743	-2.20212	0.647686	2.42223	0.790617	1.89646	-0.13735	0.819056	1.16823	-0.343836	-0.184286	-0.644905	0.553342	0.925624	1.34849	1.32443	1.24806	2.31285	0.684462	0.360528	1.22328	2.26582	-0.324438	0.401181	1.95344	0.857678	1.02723	1.00796	3.20504	-1.32251	1.627	1.30921	-1.68565
	p-value	0.347462	0.207651	0.123783	0.168157	0.385195	0.305067	0.0419203	0.985604	0.258963	0.00815563	0.215049	0.0296659	0.554554	0.206862	0.122048	0.634336	0.573013	0.740138	0.290322	0.177875	0.0895073	0.0934313	0.10673	0.0108707	0.247235	0.359415	0.111326	0.0122634	0.627028	0.344356	0.0260766	0.196045	0.152771	0.157342	0.00078526	0.90625	0.0526511	0.0959771	0.953294
8	t-statistic	-2.98261	-1.02617	-0.349361	0.431104	-1.42175	-1.14333	-1.67568	-2.92718	-0.61427	0.192056	-0.760121	-2.84785	-2.60764	-3.06229	-2.26025	-0.313891	2.23617	-1.68409	-1.6533	0.390162	-0.151061	0.69207	-1.21712	0.308233	-3.3963	-1.48546	-2.01075	-1.24548	1.2419	-0.206976	-1.64984	0.571021	0.157752	0.233879	-0.112776	-0.919935	1.05282	-1.38496	-0.734788
	p-value	0.998394	0.846978	0.636408	0.333427	0.921677	0.87287	0.952323	0.998093	0.730135	0.423946	0.775964	0.997571	0.9951	0.998752	0.987562	0.623036	0.0132191	0.953143	0.950086	0.348415	0.559961	0.244845	0.887508	0.379112	0.999589	0.930507	0.977157	0.892799	0.10786	0.581881	0.949732	0.284311	0.437405	0.407658	0.54484	0.820646	0.146844	0.916201	0.768338
9	t-statistic	-0.567177	-0.980798	-3.12334	-0.738137	-1.71251	0.302583	-2.41598	-2.51164	-0.323285	-0.797155	-1.94485	-0.978419	-2.268	-1.79525	-0.709273	-0.447315	2.54197	1.00447	-0.194327	0.184532	1.47044	-0.11326	0.86917	-0.515059	-0.636809	-0.360675	-1.31757	0.183045	1.59717	1.36744	-0.0284415	2.82046	-0.444564	1.32681	-1.82541	1.11745	-1.38259	-2.82201	0.247092
	p-value	0.714391	0.836072	0.998976	0.76936	0.955839	0.381258	0.991713	0.993603	0.626595	0.786856	0.973416	0.835486	0.987811	0.962952	0.760517	0.672439	0.00588321	0.158171	0.576943	0.42689	0.071492	0.545032	0.192888	0.696465	0.737518	0.640642	0.905437	0.427472	0.0558889	0.0864964	0.511331	0.0026347	0.671447	0.0930279	0.965299	0.132558	0.915848	0.997378	0.402543
10	t-statistic	-0.463196	-1.43696	-0.340925	-1.31567	0.370133	-0.530743	-1.00599	-1.8139	-0.310247	0.35421	0.358907	0.392234	-1.02531	-0.454039	-0.188354	-1.48123	-1.68805	-0.660363	0.142571	-0.0096591	0.177749	-0.301219	0.00191816	-0.509421	-0.235745	-1.06132	-0.44892	0.00571617	0.654121	-0.296242	-1.05766	-0.157917	-2.15402	-0.294166	0.667745	1.69033	0.621947	0.108574	-0.597763
	p-value	0.67814	0.923865	0.633244	0.905114	0.355835	0.701911	0.842191	0.964414	0.621654	0.361775	0.360019	0.347649	0.846781	0.674857	0.574606	0.929951	0.95353	0.745115	0.443385	0.503849	0.429549	0.618222	0.499236	0.694494	0.593066	0.855095	0.673015	0.497722	0.256888	0.616326	0.854265	0.56266	0.98379	0.615534	0.252528	0.0462514	0.267338	0.456824	0.724667
11	t-statistic	1.37374	0.644218	0.246133	-0.910408	1.32029	0.049214	-0.157759	0.716708	-0.875495	-2.06232	0.109421	-1.48728	-0.739307	-1.22308	-0.86781	-2.50841	-1.61022	0.444557	2.4293	1.67651	0.650765	-0.56733	0.505845	1.38591	-1.19131	-1.28736	-0.857961	-1.52805	-1.49864	-1.59973	-1.59392	0.311102	-1.70313	0.504152	-2.19705	0.551746	0.885383	0.455256	-0.866149
	p-value	0.0855236	0.260083	0.402915	0.818153	0.0941177	0.480399	0.562598	0.237192	0.808827	0.979771	0.456489	0.930749	0.76971	0.888636	0.806735	0.993542	0.945543	0.328558	0.00800186	0.0475935	0.257969	0.71444	0.306759	0.0836514	0.882533	0.900278	0.804034	0.935967	0.932234	0.944388	0.943741	0.378022	0.954959	0.307352	0.985422	0.290866	0.188502	0.324707	0.806281
12	t-statistic	1.94816	2.17167	1.35388	2.88191	1.76363	2.36683	-0.882801	2.70919	2.37875	-0.195098	1.9736	-0.0662079	-1.40833	-0.983521	2.41883	1.7928	2.26948	3.19963	3.39344	1.35973	-1.80497	2.62625	-2.00525	1.74067	-0.203773	-2.48988	-1.24412	-2.04706	-1.50228	1.56	1.46113	2.59402	2.53869	2.24967	0.974546	3.002	-0.189941	-1.8052	0.384921
	p-value	0.0263917	0.0155235	0.0886441	0.00219029	0.0396542	0.00944406	0.810803	0.00366239	0.00915228	0.577244	0.0248961	0.526361	0.919714	0.836735	0.00822919	0.0372517	0.0121484	0.000799144	0.000415394	0.0877173	0.963715	0.0046478	0.976864	0.0416329	0.580632	0.993207	0.892551	0.979025	0.932705	0.0601638	0.072768	0.00509094	0.00594082	0.012775	0.165476	0.00151048	0.575227	0.963733	0.350351
13	t-statistic	0.693247	0.242136	0.764274	0.383042	-2.48341	0.936672	1.60326	1.6649	-0.290055	1.01405	2.37589	1.8586	-1.91471	-0.0228716	0.626736	-1.17844	-2.29383	-2.09275	1.36637	0.503902	1.06528	0.659043	0.565632	0.332061	1.16898	0.174116	1.22333	0.775587	0.173261	-0.113252	-2.70721	-0.797031	-0.795358	0.212922	-1.36681	-0.524534	1.90519	1.96365	-0.186783
	p-value	0.244476	0.40446	0.222798	0.351046	0.993086	0.175023	0.0552204	0.0487424	0.613964	0.155887	0.00922123	0.0322696	0.971528	0.509112	0.26577	0.879996	0.988585	0.981189	0.0866709	0.30744	0.144012	0.25531	0.286136	0.370094	0.121895	0.430975	0.111317	0.21945	0.43131	0.545028	0.996317	0.786815	0.78633	0.415801	0.913397	0.699758	0.0290888	0.0254721	0.573991
14	t-statistic	-0.833879	-0.037861	1.86265	1.29221	0.938091	0.158134	0.830549	0.341147	0.745624	0.116867	0.962089	0.111943	1.14426	-0.399698	1.24446	1.13411	2.02503	1.08806	-0.129784	-0.266782	0.175697	0.561903	0.690723	2.39688	1.92959	0.111472	0.422804	0.588947	1.28391	0.503907	-0.418111	0.455941	1.31264	-0.0687519	1.98228	1.78802	-0.373394	1.62391	1.01925
	p-value	0.797334	0.515082	0.0319805	0.0988789	0.174658	0.437254	0.203603	0.366673	0.22838	0.453541	0.168576	0.45549	0.126934	0.6551	0.107384	0.129045	0.0220885	0.138932	0.551567	0.605046	0.430354	0.287402	0.245265	0.00872235	0.0275279	0.455676	0.336444	0.278277	0.100321	0.307437	0.661846	0.32446	0.0953951	0.527373	0.0244001	0.0376342	0.645377	0.0529756	0.15465

## Sheet: Contrast_2
Subject #		Channel ID
		1	2	3	4	5	6	7	8	9	10	11	12	13	14	15	16	17	18	19	20	21	22	23	24	25	26	27	28	29	30	31	32	33	34	35	36	37	38	39
1	t-statistic	-0.196646	0.338898	-0.950436	-0.22875	0.946126	-0.314125	-1.02595	0.407625	2.34597	0.974997	-0.17692	0.317169	-0.578854	-0.364408	0.326842	1.93078	1.42828	-0.884235	-1.03189	-0.596023	-0.857277	-0.881264	0.0414026	0.0763568	-0.801021	1.12764	0.878939	-1.34994	-0.452373	-0.592098	-1.45133	-1.46294	-1.75486	-0.169154	0.154328	-2.02357	-1.48577	-0.783423	0.887102
	p-value	0.577849	0.36752	0.828485	0.590352	0.172609	0.623124	0.846928	0.341991	0.00997467	0.165365	0.570125	0.375722	0.718333	0.642032	0.372063	0.027457	0.0773796	0.811188	0.848319	0.724085	0.803845	0.810388	0.483508	0.469605	0.787969	0.130407	0.190241	0.910725	0.674256	0.722776	0.925878	0.927479	0.959598	0.567077	0.438753	0.977832	0.930549	0.782851	0.188041
2	t-statistic	1.19268	1.51214	1.65515	0.956088	1.22402	-0.169889	-0.82175	-1.09627	0.0174942	3.17824	-0.716194	0.963667	-0.145223	0.0695045	-1.24901	1.06947	1.38438	-0.050778	-0.356141	1.87273	-0.748905	2.08922	-0.259689	2.5257	3.45489	1.38287	-0.881671	-0.177114	-1.1142	-0.156983	0.405176	0.360658	3.18494	-0.933257	-0.827356	0.327497	-0.736435	1.98418	0.44798
	p-value	0.1172	0.0660331	0.0497262	0.170087	0.111188	0.567366	0.793904	0.862865	0.49303	0.00085774	0.762649	0.168185	0.55766	0.472329	0.893444	0.143071	0.0838874	0.520224	0.638946	0.0312778	0.772605	0.0189726	0.602315	0.00615871	0.000335649	0.0841189	0.810497	0.570201	0.866738	0.562292	0.342889	0.359367	0.000839057	0.824097	0.795492	0.371816	0.768838	0.0242975	0.327325
3	t-statistic	1.19974	1.92106	1.2681	0.518258	0.647685	0.861053	1.62135	0.438155	2.04594	2.91152	3.00091	2.79939	1.68346	2.29048	1.19283	2.09235	1.02349	0.208603	1.84237	0.942272	2.16047	1.08391	-0.499579	0.795754	1.06398	-0.694372	-0.270573	2.07806	1.26356	2.14714	0.555974	2.38331	2.35328	1.97035	1.71827	2.09401	2.70264	1.30086	1.48713
	p-value	0.115826	0.0280687	0.103113	0.302424	0.258964	0.195117	0.0532545	0.330872	0.0210319	0.00200125	0.00151616	0.00280925	0.0469188	0.0115152	0.11717	0.0188307	0.153653	0.417485	0.0334464	0.173592	0.0159592	0.139852	0.691041	0.213556	0.144307	0.755875	0.606501	0.0194863	0.103926	0.0164894	0.289423	0.00904416	0.00978677	0.0250854	0.0436431	0.0187561	0.00373353	0.0973974	0.0692735
4	t-statistic	-1.98042	-1.72964	-1.87133	-2.07371	-1.35402	-1.09594	-0.973513	-1.29641	-1.35548	-1.72905	-0.935503	-0.443046	-0.00905472	0.613597	0.0115662	-1.57968	-0.82451	-0.748137	-1.31842	-1.58664	-1.54221	-1.58338	-0.0829814	-1.0763	-0.415624	-0.672917	-0.191806	-1.48806	-1.29846	-1.94096	0.261535	-0.820415	0.270655	-0.131457	-1.90591	-1.24848	-1.49162	-1.19684	-0.261874
	p-value	0.975491	0.957387	0.968626	0.980311	0.911377	0.862794	0.834267	0.901841	0.91161	0.957334	0.824676	0.670896	0.503608	0.270087	0.495392	0.942126	0.794688	0.772375	0.90557	0.942919	0.937704	0.942549	0.533026	0.85846	0.660936	0.749114	0.575956	0.930851	0.902194	0.973171	0.396973	0.793526	0.393467	0.552228	0.970957	0.893348	0.931319	0.883613	0.603157
5	t-statistic	1.51863	2.04391	0.670467	0.572304	-0.38492	1.73794	1.11479	0.707376	-1.89578	0.607074	-3.83862	0.464001	1.06815	-0.774314	-1.61482	-2.13482	-0.306353	-2.12869	2.15181	2.44135	0.379849	0.0519968	1.09523	0.540742	-1.8903	-0.134788	-0.0440955	-0.605713	2.24181	1.10211	0.950522	-2.20495	-0.0134185	-0.561894	-0.445617	-1.31381	0.198425	0.781991	-2.79332
	p-value	0.065213	0.021133	0.251665	0.283878	0.649648	0.0418764	0.133136	0.240076	0.970288	0.272243	0.999917	0.321575	0.143366	0.780173	0.946041	0.983007	0.620174	0.982752	0.0163022	0.00774875	0.352229	0.479291	0.137363	0.294642	0.969922	0.553543	0.517564	0.727306	0.0130331	0.135866	0.171494	0.985704	0.505346	0.712593	0.671823	0.904796	0.421457	0.21757	0.997139
6	t-statistic	-1.07603	-0.681016	0.460899	-0.896328	0.702647	0.6154	0.16354	0.194678	1.01501	-1.51046	-2.97111	0.517672	-0.0953691	-1.20563	-1.36178	1.24324	-0.267212	1.00814	-0.995284	-0.910707	-1.00662	-1.00953	0.452794	-0.284153	0.626562	-0.0350965	-0.467698	-0.104698	-1.13356	-0.618146	0.604333	0.564857	-0.143628	-0.918526	-0.492615	-2.52731	-0.420295	-1.14028	-2.01845
	p-value	0.858399	0.751677	0.322685	0.814425	0.241544	0.269493	0.435129	0.422921	0.15566	0.933752	0.998335	0.302628	0.537942	0.885312	0.912605	0.107613	0.60521	0.157301	0.839603	0.81823	0.842336	0.843033	0.325593	0.611707	0.265829	0.513981	0.679747	0.54164	0.870834	0.731411	0.273152	0.286401	0.557031	0.820278	0.688589	0.993868	0.66264	0.872237	0.977564
7	t-statistic	0.860861	0.761632	-0.595126	0.325433	-0.415184	0.33808	0.215717	-0.296325	2.48424	1.64812	0.480204	1.25421	-1.0135	0.493309	0.825434	0.15021	-0.102503	-1.43243	0.455681	-0.0866795	-0.214004	0.921511	1.98381	1.54189	2.97862	2.30616	1.43505	3.66413	-0.169496	0.797735	1.41743	0.922721	1.67817	0.843341	5.08616	-1.02858	-0.275842	-0.753989	-1.33785
	p-value	0.195169	0.223586	0.723786	0.372596	0.660775	0.367828	0.414713	0.616356	0.00689953	0.0504437	0.315802	0.10561	0.843981	0.311166	0.205051	0.440374	0.54077	0.923214	0.324555	0.534494	0.58462	0.178944	0.024318	0.0623354	0.00162571	0.0110598	0.0764117	0.000158687	0.567212	0.212982	0.0789517	0.178629	0.0474331	0.200019	4.17184e-07	0.847544	0.608524	0.774131	0.908773
8	t-statistic	-2.50281	-1.95302	-1.50157	-0.0220879	-2.16497	-1.74278	-1.80195	-3.48349	-0.843849	0.574603	-0.233019	-2.97022	-2.51249	-3.35348	-2.01	0.218372	2.59795	-1.60126	-2.11566	-0.604226	-1.11922	0.0182928	-2.29377	0.873216	-3.95269	-2.00427	-1.98217	-0.601516	0.502478	0.0867796	-1.93122	0.719542	0.244626	0.441115	0.554736	-0.453302	0.906923	-1.73859	-0.909061
	p-value	0.993442	0.973898	0.932612	0.5088	0.984216	0.95855	0.963475	0.999696	0.800122	0.283101	0.592008	0.998331	0.993613	0.999523	0.977117	0.41368	0.00503578	0.944556	0.982198	0.726813	0.867809	0.492712	0.988582	0.191793	0.999947	0.976809	0.97559	0.725913	0.30794	0.465467	0.97257	0.236321	0.403498	0.329802	0.289846	0.67459	0.182766	0.958182	0.817797
9	t-statistic	0.427557	0.00875056	-1.50144	0.963426	-0.773355	0.456847	-1.17459	-1.15303	-0.573626	-0.502925	-1.23757	-0.533962	-1.70382	-1.00779	-0.339223	-0.548555	1.47272	0.991377	0.704436	0.00262334	0.725547	-0.675081	-0.505738	0.753434	0.135181	0.664579	-1.15142	0.596311	1.38852	1.12282	0.140492	2.82838	-0.231558	0.852207	-1.39013	0.525266	-0.841228	-1.76929	0.299628
	p-value	0.334713	0.496513	0.932605	0.168238	0.779896	0.324134	0.879235	0.874876	0.716573	0.69222	0.89135	0.703025	0.955031	0.842624	0.632604	0.708045	0.0711845	0.161339	0.240983	0.498955	0.234474	0.749805	0.693206	0.226029	0.446301	0.253535	0.874546	0.275814	0.0832471	0.131417	0.444205	0.00257276	0.591443	0.19755	0.916997	0.299985	0.799397	0.960829	0.382383
10	t-statistic	-2.74318	-3.1018	-2.10431	-2.4821	-0.543304	-1.66862	-2.28856	-2.71926	-1.28356	-0.924011	-0.721712	-1.33486	-0.843304	-1.44573	-0.939075	-2.40719	-2.38904	-1.34117	-2.04451	-1.84867	-1.553	-2.41097	-1.74125	-2.24686	-2.02516	-2.58881	-1.34806	-1.52257	-0.933253	-2.27079	-1.16663	-1.76172	-2.2298	-1.92783	0.568835	1.8898	-1.19692	-1.71766	-1.91784
	p-value	0.996685	0.998901	0.981708	0.993063	0.706241	0.951632	0.988432	0.996445	0.899619	0.82171	0.764348	0.90829	0.799974	0.925101	0.825595	0.991514	0.991095	0.909317	0.978902	0.967019	0.939009	0.991599	0.958422	0.987136	0.977919	0.994836	0.910428	0.935287	0.8241	0.987895	0.877634	0.960188	0.986571	0.972363	0.285049	0.0301062	0.883632	0.956307	0.971732
11	t-statistic	1.90596	2.00688	0.573301	-0.294717	1.96537	0.833099	0.0269631	1.00967	-0.748297	-1.56131	-0.0345522	-1.43224	-0.372374	-0.986936	-0.600335	-2.48907	-1.6695	0.579962	2.96906	2.45446	1.09345	0.249604	0.990029	2.38276	-0.837532	-0.914126	-0.773509	-1.7058	-1.81225	-1.75569	-1.38254	0.306836	-1.75388	0.492797	-2.36156	1.18565	1.58995	0.848059	-0.592708
	p-value	0.0290383	0.0230485	0.28354	0.615743	0.0253718	0.202887	0.489258	0.156932	0.772424	0.939991	0.513765	0.923189	0.644997	0.837572	0.725522	0.993192	0.951715	0.281294	0.00167447	0.0074785	0.13775	0.401574	0.161673	0.00905579	0.798358	0.819129	0.779937	0.955208	0.964283	0.959671	0.915833	0.379642	0.959515	0.311346	0.990425	0.118577	0.0567057	0.198705	0.72298
12	t-statistic	1.73998	2.02422	1.43338	2.60309	1.48419	2.07518	-0.188342	2.60854	2.14633	0.60878	2.87787	-0.0972692	-2.47807	-1.12403	2.55713	1.88982	1.92916	2.6399	2.48107	0.488342	-1.35963	2.24972	-1.88918	1.51613	-0.019165	-1.85886	-1.40516	-1.95334	-0.520603	1.52266	1.01463	2.1335	2.89826	1.9458	0.718502	2.46319	0.0381609	-1.83679	0.207413
	p-value	0.0416941	0.0221331	0.0766482	0.0049625	0.0696597	0.0196192	0.574601	0.00488679	0.0165204	0.271678	0.00221744	0.538695	0.992985	0.868832	0.00564438	0.0301078	0.027557	0.0044707	0.0069584	0.312919	0.912268	0.0127734	0.969849	0.0655262	0.507636	0.967748	0.919244	0.973919	0.698393	0.0647053	0.155749	0.017046	0.0020837	0.0265338	0.23664	0.00730429	0.484799	0.966144	0.417948
13	t-statistic	1.21453	0.523201	0.881272	1.17215	-2.86084	1.57855	0.961723	1.65239	-1.21366	1.67732	2.98237	2.5054	-1.5718	0.0681421	1.44024	-1.47615	-1.58617	-2.20476	1.65802	0.359464	1.1641	1.51351	0.181147	0.534693	0.828462	0.32383	0.779608	1.28562	0.8994	0.296992	-2.1087	-0.186746	-1.0277	0.739792	-0.606678	0.263196	1.66894	1.7083	-0.234356
	p-value	0.112982	0.300704	0.18961	0.121259	0.997665	0.0580026	0.16867	0.0500047	0.886852	0.0475143	0.0016063	0.00651092	0.941218	0.47287	0.0756743	0.929269	0.942867	0.985699	0.0494331	0.359812	0.122878	0.065857	0.428217	0.296726	0.204194	0.373201	0.218268	0.100024	0.184756	0.383389	0.981898	0.573976	0.84734	0.230143	0.727627	0.396334	0.0483402	0.0445593	0.592527
14	t-statistic	-0.998794	-0.210629	1.81922	1.29048	0.959303	0.206594	0.343372	0.517935	0.180247	-0.326853	0.620589	-0.19818	0.317103	-0.689853	0.926382	0.822909	2.07311	0.696023	0.412898	-0.0899158	-0.239761	0.599141	0.986342	2.65801	1.52992	0.488544	0.0693304	0.53221	1.31359	0.374031	-0.850266	0.865978	0.560232	0.79702	1.47803	1.34056	-0.00384522	1.44063	0.359973
	p-value	0.840457	0.583306	0.0351777	0.0991779	0.169275	0.418267	0.365837	0.302534	0.428569	0.627942	0.267784	0.578448	0.375746	0.754462	0.177675	0.205764	0.0197142	0.243606	0.340059	0.535778	0.594621	0.274875	0.162571	0.00424412	0.0637991	0.312847	0.472398	0.297582	0.0952359	0.354386	0.801909	0.193764	0.28797	0.213187	0.0704774	0.0907823	0.501532	0.0756165	0.359621

## Sheet: Contrast_3
Subject #		Channel ID
		1	2	3	4	5	6	7	8	9	10	11	12	13	14	15	16	17	18	19	20	21	22	23	24	25	26	27	28	29	30	31	32	33	34	35	36	37	38	39
1	t-statistic	-0.386726	1.17877	0.362254	0.498104	0.273951	0.657502	1.56548	0.101214	0.827787	-0.581075	0.0341111	-0.031489	0.342542	1.21437	1.26004	1.14215	0.279285	1.2692	0.175992	0.68471	0.598112	0.775946	1.48483	1.77388	-0.0457388	-0.83587	0.636484	0.00432925	-0.908804	1.22047	0.217431	0.107063	1.24739	0.495213	1.64051	-0.223601	0.355749	0.435238	1.03497
	p-value	0.650316	0.119939	0.358771	0.309477	0.392201	0.255804	0.0595194	0.45974	0.204385	0.71908	0.486411	0.512545	0.36615	0.113013	0.104555	0.127373	0.390156	0.102918	0.430239	0.247157	0.275218	0.219345	0.0695766	0.0387967	0.518218	0.797891	0.262592	0.498275	0.81773	0.111856	0.414046	0.457423	0.106852	0.310495	0.0512295	0.588353	0.3612	0.331928	0.150963
2	t-statistic	0.864041	0.310309	-0.145191	0.705273	1.52007	1.94477	-1.3003	-0.437289	-1.19	1.92068	-1.785	-1.08807	-1.44028	-0.025983	-2.33639	1.47214	-0.288736	-2.62052	-0.163486	0.526531	-0.783223	1.87924	0.745769	0.880385	2.10215	0.122107	-1.11279	-1.73126	0.49575	-0.738896	-1.17777	-0.15819	-1.16851	-0.585726	-1.17365	-1.86446	-0.734039	-0.008424	-2.41001
	p-value	0.194297	0.378324	0.557647	0.240728	0.0650313	0.0265982	0.902508	0.668815	0.882277	0.028093	0.962117	0.861068	0.92433	0.510352	0.989773	0.0712725	0.61346	0.995275	0.56485	0.29955	0.782792	0.0308284	0.228339	0.18985	0.0183921	0.451468	0.866436	0.957531	0.310306	0.769584	0.879861	0.562767	0.878008	0.720642	0.879038	0.968144	0.76811	0.503356	0.991574
3	t-statistic	-0.845151	-0.238866	-0.832657	-0.242552	-2.22381	0.536108	0.167853	-0.245957	-1.83016	-0.262702	1.16299	0.173007	0.287542	-0.353379	1.16638	-1.2127	2.51095	-1.1836	-0.0768761	0.0220852	0.510692	0.35942	-0.914487	-0.617402	0.100819	-2.01507	-0.107561	0.107901	-3.19702	1.13598	-0.239645	1.16723	0.446937	-1.63416	0.437295	0.485115	0.930335	-0.0335391	-1.26362
	p-value	0.800485	0.594274	0.796987	0.5957	0.986363	0.296238	0.433434	0.597017	0.965647	0.603475	0.123106	0.43141	0.386997	0.637913	0.122421	0.886666	0.00641388	0.881017	0.530601	0.491201	0.305063	0.359829	0.819222	0.731166	0.459897	0.977386	0.542774	0.457091	0.999194	0.128659	0.594575	0.12225	0.327701	0.948105	0.331183	0.314061	0.176656	0.513361	0.896086
4	t-statistic	-2.39193	-2.11094	-2.92268	-1.95754	-0.804717	-1.02459	-0.39291	-0.750534	-0.256288	-0.670421	-0.284659	-0.356707	0.62173	-0.653442	0.409882	0.416787	-0.70823	-0.265278	-1.42425	-2.3444	-2.18751	-1.9105	-0.154437	-0.853339	-0.274573	0.0332903	0.343902	-0.381133	-1.33982	-0.925068	0.523755	-0.572774	0.858651	-1.76479	1.31347	-1.23258	-2.70787	-1.52305	0.279921
	p-value	0.991161	0.981995	0.998067	0.974167	0.789034	0.846608	0.652599	0.773096	0.601005	0.748321	0.611901	0.639158	0.267411	0.742892	0.341164	0.338639	0.76019	0.604467	0.922039	0.989985	0.985072	0.971255	0.56129	0.802758	0.608037	0.486738	0.365639	0.648247	0.909094	0.821981	0.300512	0.716282	0.195777	0.960443	0.0952599	0.890416	0.996323	0.935343	0.389913
5	t-statistic	-0.151589	0.557006	-1.24821	-1.25511	-0.0582812	-1.00944	1.58483	-0.962958	-0.503552	0.110153	-3.13217	-2.31353	-1.36657	-0.398966	-1.31717	-2.06867	1.06152	-1.1127	0.827883	1.15671	-0.124579	1.66468	1.53518	1.34544	1.1067	-1.20823	0.856979	2.17685	0.191526	-0.569432	2.25214	-2.79627	0.775122	-1.02287	0.789994	0.424506	-2.29522	0.281044	-1.99872
	p-value	0.560168	0.289072	0.893297	0.894553	0.523209	0.843013	0.0572881	0.831637	0.692436	0.456199	0.999003	0.989148	0.913358	0.654829	0.90536	0.980072	0.144863	0.866418	0.204359	0.124381	0.549509	0.0487668	0.0631558	0.0899987	0.134874	0.885812	0.196238	0.0153281	0.424153	0.715151	0.0126972	0.997164	0.219589	0.846201	0.215231	0.335825	0.988624	0.389483	0.976507
6	t-statistic	-0.607464	0.00213725	-0.0399664	-0.0165988	0.0276347	-0.923237	0.262776	0.236907	1.98525	-0.767432	-1.6403	-0.83265	-0.352866	-0.970492	-1.58476	-0.651327	-0.680445	-0.986319	-0.30162	-0.063228	-0.305149	-0.560881	-0.643343	-0.30887	1.21929	0.376441	0.365308	-0.277161	-3.25776	-0.615321	-0.619328	0.62582	-1.66214	-0.257126	0.2568	0.297346	-0.0145371	0.315064	-0.763537
	p-value	0.727886	0.499148	0.51592	0.506613	0.48899	0.821505	0.396496	0.406485	0.0242384	0.778137	0.948747	0.796985	0.637721	0.833516	0.942704	0.74221	0.751497	0.837419	0.618373	0.525176	0.619716	0.712248	0.739633	0.62113	0.112081	0.353493	0.357633	0.609029	0.999341	0.730481	0.731799	0.266071	0.950978	0.601328	0.398798	0.383255	0.505792	0.37652	0.776981
7	t-statistic	1.88625	1.74236	-0.263723	1.57534	0.325681	1.16497	0.931799	-0.688112	1.87263	0.820434	-0.679771	1.00056	-1.37793	1.17373	0.847282	2.23649	-1.55156	-1.28196	2.17411	0.699256	-0.269504	1.73183	1.35202	2.0467	1.63323	1.29373	1.11995	1.82417	0.00318595	0.0353082	2.09777	0.262931	-0.301156	-2.28078	3.01655	-1.12212	0.227347	-0.319681	-1.81163
	p-value	0.0303503	0.0414865	0.603868	0.0583739	0.372502	0.122705	0.176278	0.753913	0.0312849	0.20647	0.751285	0.159121	0.915122	0.120945	0.198922	0.0132084	0.93883	0.899333	0.0154317	0.2426	0.606091	0.0424177	0.0889425	0.0209938	0.0519924	0.0986204	0.132035	0.0348049	0.498731	0.485934	0.018587	0.396436	0.618197	0.988196	0.00144322	0.868426	0.410192	0.625229	0.964233
8	t-statistic	-0.972881	-0.246809	-0.583869	-0.0149864	-1.63966	-0.595484	-1.63705	-2.03402	-1.33498	-0.0788938	0.81961	-1.15868	-1.93512	-1.94885	-2.55276	1.41926	3.0873	-2.41994	-0.456781	0.082603	-1.29603	-0.340668	-1.48579	0.341216	-1.35499	-1.82987	-3.53254	0.216679	0.134318	0.941556	0.483527	-0.0733304	-0.946027	-0.0381767	0.103079	-1.14921	0.488514	-0.632304	-2.74431
	p-value	0.83411	0.597346	0.720019	0.505971	0.948681	0.723906	0.948408	0.978369	0.908305	0.531402	0.206704	0.87602	0.972811	0.973648	0.994286	0.0786856	0.00115231	0.991794	0.67584	0.467125	0.901774	0.633145	0.93055	0.366648	0.911531	0.965626	0.999745	0.414339	0.446643	0.173774	0.314624	0.529192	0.827365	0.515208	0.459002	0.874084	0.312859	0.736047	0.996694
9	t-statistic	0.956312	0.841353	0.030656	0.177764	1.06479	-1.52707	0.342245	0.186318	0.243231	0.49314	0.640194	-0.0269545	0.174816	0.0879322	1.27517	1.76497	0.0704964	-1.84202	1.03078	0.176708	0.464736	-0.508512	-0.239877	-0.660413	0.95792	0.235567	-0.131207	0.39387	1.31733	1.66043	2.16954	1.44401	-2.59583	1.1034	-0.968357	0.279794	0.140723	0.205643	1.01343
	p-value	0.170024	0.200568	0.487787	0.429542	0.144116	0.935853	0.36626	0.426191	0.404036	0.311222	0.261383	0.510739	0.430699	0.465008	0.10185	0.0395332	0.471934	0.966538	0.151932	0.429957	0.321308	0.694178	0.594667	0.745133	0.169619	0.407002	0.552129	0.347044	0.0946032	0.0491833	0.0155993	0.0751358	0.994938	0.135578	0.832993	0.38996	0.444114	0.418637	0.156028
10	t-statistic	-1.05531	-0.837607	-0.345418	-0.600102	-0.945638	-0.559814	-0.872129	-1.8601	-2.27377	-0.550549	-0.905043	-0.323786	0.845964	-0.37297	-0.153497	-0.839366	-0.312422	-0.119381	-0.905238	-0.475795	-0.247159	-0.392049	-0.772915	-0.894296	-1.46406	-0.841637	-1.62664	-1.06057	-0.694689	0.619403	-1.75252	-0.118351	-1.49357	0.623361	1.08934	1.26444	0.0331526	-0.780743	-0.0563699
	p-value	0.853729	0.798381	0.634931	0.725446	0.82727	0.711888	0.807915	0.96784	0.987986	0.708725	0.816741	0.626783	0.199285	0.64522	0.560921	0.798874	0.62248	0.547454	0.816793	0.682634	0.597482	0.652283	0.779763	0.813888	0.927637	0.799508	0.947317	0.854927	0.755977	0.268173	0.959401	0.547047	0.931578	0.266874	0.138649	0.103763	0.486793	0.782068	0.522449
11	t-statistic	-1.19133	0.426941	3.75881	1.00259	2.90041	-0.147529	-0.0854512	-0.0183657	1.50284	-0.197651	2.72582	-0.846046	0.803584	-0.315219	-0.193952	-3.16838	-1.16921	1.46623	-0.551666	0.88933	3.01221	0.380678	1.50476	-0.816796	-0.342186	-0.318346	1.56476	-2.61364	-3.33771	-2.29853	0.940699	3.04257	-0.0219978	0.228861	-2.61062	1.11719	2.36139	2.75762	1.96433
	p-value	0.882539	0.334939	0.000111757	0.15863	0.00206993	0.558569	0.534006	0.507317	0.0672219	0.578241	0.00348916	0.800735	0.211291	0.62354	0.576796	0.999114	0.878151	0.0720712	0.709106	0.187442	0.00146272	0.351921	0.0669748	0.792496	0.633716	0.624724	0.0596028	0.995183	0.999497	0.988722	0.173992	0.00132877	0.508764	0.409604	0.995142	0.132622	0.00957954	0.00317843	0.0254327
12	t-statistic	2.16861	2.01006	1.85314	2.69713	2.29875	1.8177	0.185251	2.29911	3.50871	-0.792123	1.5116	-0.166635	-0.46295	1.83623	2.11517	2.48872	2.95151	3.39564	3.21512	2.90609	-0.588498	2.29685	-1.05673	3.77907	0.00704135	0.91643	-2.96975	0.529811	-1.33722	2.3614	1.2568	2.66858	2.77592	1.95716	4.29145	1.93371	1.00889	-0.878689	2.87375
	p-value	0.0156411	0.0228783	0.0326611	0.00379289	0.0112717	0.035297	0.426609	0.0112614	0.000277589	0.78539	0.0661002	0.566088	0.67805	0.0338981	0.0178215	0.00681495	0.00176839	0.000412256	0.000759251	0.0020343	0.721572	0.0113268	0.85405	0.000103605	0.497194	0.180268	0.998329	0.298413	0.908672	0.0095794	0.10514	0.00411847	0.00301127	0.0258541	1.37703e-05	0.027274	0.157118	0.809692	0.0022454
13	t-statistic	0.652457	0.0943074	0.617951	0.3647	-2.43592	1.73954	1.54057	-1.1489	3.69959	2.17573	1.2834	0.907672	-0.788136	-1.32798	1.06903	0.750417	-2.48833	-1.48844	1.00386	0.208094	1.18487	1.2104	0.337114	0.585414	1.12201	0.295297	1.27992	1.49801	1.5409	0.827324	-1.96478	-0.741593	-6.04576e-05	1.04863	-1.00804	0.753559	1.48095	1.79989	-1.31335
	p-value	0.257424	0.462479	0.268652	0.357859	0.992139	0.041732	0.0624941	0.874021	0.000139215	0.0153685	0.100411	0.182567	0.784229	0.907157	0.143167	0.226939	0.993178	0.930902	0.158325	0.417683	0.118732	0.11377	0.368191	0.279462	0.131597	0.384035	0.101021	0.0678463	0.0624533	0.204515	0.974594	0.770402	0.500024	0.147801	0.842679	0.225996	0.07009	0.036686	0.904723
14	t-statistic	0.625677	-1.21227	2.98678	1.29054	1.01609	-1.84179	2.18438	-0.331059	1.97006	-1.09733	1.78702	-1.14788	1.58908	0.456571	1.45643	1.50684	-1.52168	1.052	-0.541887	-1.14713	1.50993	-0.340079	0.585267	2.76029	2.77473	-1.63798	-1.78881	0.460292	-1.84218	-2.1486	-0.34455	-2.13254	-1.34203	-0.896082	3.67183	0.750688	-0.387092	2.29047	0.73941
	p-value	0.266116	0.886588	0.00158372	0.0991678	0.155399	0.966515	0.0150415	0.629529	0.0250973	0.863099	0.037715	0.873814	0.0568019	0.324235	0.073412	0.0667047	0.935175	0.147026	0.705754	0.873658	0.0663102	0.632925	0.27951	0.00315266	0.00302097	0.94851	0.96243	0.3229	0.966545	0.983573	0.634605	0.982916	0.909455	0.814363	0.000154061	0.226856	0.650453	0.0115121	0.230257
